# Supplementary material for: Structure of nucleosome-bound human PBAF complex
Source: Nat Commun. 2022 Dec 10;13:7644. doi: 10.1038/s41467-022-34859-5 (PMC9741621; doi:10.1038/s41467-022-34859-5)
Supplement: Supplementary file 6 — Supplementary Data 1 [file 41467_2022_34859_MOESM6_ESM.xlsx]

## Sheet: 工作表1
Supplementary Data 1: Cross-linking mass spectrometry dataset of PBAF-NCP
	Linked Site	Peptide	Total Spec	E-value	Svm Score	Prote type
	ARID2(275)-SMARCD1(464)	KLGINDIEGQR(1)-DLKTMTDVVGNPEEER(3)	19	4.45667e-16	8.62711e-05	inter
	SMARCD1(223)-SMARCE1(258)	LLEDSALSKYDATK(9)-KFLESTDSFNNELK(1)	12	1.13984e-15	0.000201405	inter
	SMARCC1(716)-SMARCC1(882)/SMARCC1(716)-SMARCC2(874)	VASAAAKAALEEFSR(7)-AKHLAAVEER(2)	12	2.78e-13	2.08e-08	inter
	SMARCA4(461)-ARID2(1781)	NIGKYSECGR(4)-QKHQEYLNSILQHAK(2)	9	1.79981e-13	0.00559762	inter
	BRD7(389)-SMARCA4(437)	LQSGVNTLQGFKEDKR(12)-DTALETALNAKAYK(11)	9	4.24222e-11	0.0881657	inter
	SMARCC1(179)-SMARCC1(185)/SMARCC1(179)-SMARCC2(157)	TLVQNNCLTRPNIYLIPDIDLKLANK(22)-LKDIIKR(2)	9	3.162e-07	0.0246012	inter
	SMARCD1(464)-SMARCC1(716)	VASAAAKAALEEFSR(7)-DLKTMTDVVGNPEEERR(3)	7	3.53e-11	0.00259	inter
	PHF10(241)-SMARCB1(292)	YKVLPTER(2)-LNIHVGNISLVDQFEWDMSEKENSPEKFALK(27)	7	3.54797e-07	0.0038034	inter
	SMARCD1(246)-ARID2(1731)	AQKAIVNHPSAALMALR(3)-SLVIELDKDLYGPDNHLVEWHR(8)	6	7.70035e-09	2.09574e-05	inter
	ACTL6A(379)-SMARCA4(484)	LKLIANNTTVER(2)-HQEYLNSILQHAKDFKEYHR(13)	5	4.31377e-12	0.00174933	inter
	SMARCC1(740)-SMARCC1(882)/SMARCC1(740)-SMARCC2(874)	KVQEAAR(1)-AKHLAAVEER(2)	5	2.57729e-11	7.12907e-08	inter
	ARID2(275)-SMARCC2(694)	KLGINDIEGQR(1)-VASAAAKAALEEFSR(7)	5	6.48262e-10	1.36685e-05	inter
	SMARCD1(464)-SMARCC2(694)	VASAAAKSALEEFSK(7)-DLKTMTDVVGNPEEERR(3)	5	3.96864e-09	0.00199628	inter
	ARID2(275)-SMARCA4(437)	KLGINDIEGQR(1)-DTALETALNAKAYK(11)	4	9.30962e-12	6.51042e-06	inter
	BCL7A(15)-SMARCA4(496)	AKDDIKR(2)-SVTGKIQK(5)	4	1.54254e-11	0.00403683	inter
	ACTB(191)-ACTL6A(242)	KEKLPQVTR(3)-DLTDYLMKILTER(8)	4	4.70561e-10	0.0623087	inter
	BRD7(395)-SMARCA4(437)	NKVTPVLYLNYGPYSSYAPHYDSTFANISK(2)-DTALETALNAKAYK(11)	4	4.78698e-10	0.000886006	inter
	ACTL6A(379)-SMARCA4(487)	LKLIANNTTVER(2)-DFKEYHR(3)	4	5.8755e-10	0.0152324	inter
	SMARCD1(327)-ARID2(1829)	EQEKDSEMLQ(4)-THKLQDPHER(3)	4	6.95871e-09	0.0221175	inter
	SMARCD1(341)-SMARCC1(948)	QNFHMEQLKYAELR(9)-EFVICDKYLQQIFESQR(7)	4	3.57266e-07	0.0589321	inter
	PHF10(239)-SMARCB1(292)	AYFDLQTHVIQVPQGKYK(16)-ENSPEKFALK(6)	4	5.44863e-07	0.105741	inter
	SMARCE1(166)-ARID2(1760)	DFTDEKEGPITK(6)-MEKGEPYMSIQPAEDPDDYDDGFSMK(3)	4	6.32076e-07	0.00274778	inter
	ARID2(275)-SMARCC1(588)	KLGINDIEGQR(1)-SPQVPAAQQMLNFPEKNK(16)	3	1.7898e-13	1.61093e-06	inter
	SMARCD1(223)-SMARCC1(925)	EKEALEQQR(2)-LLEDSALSKYDATK(9)	3	7.90609e-13	3.38851e-05	inter
	SMARCD1(232)-ARID2(1716)	SSTKQPTVGGTSSTPR(4)-KFSSFFK(1)	3	8.3355e-13	2.22555e-05	inter
	SMARCA4(207)-PBRM1(1550)	DVHLSKEQESR(6)-GQPLPDHLQMAVQGKR(15)	3	5.07707e-11	0.192661	inter
	SMARCE1(228)-SMARCC2(718)	KVEEAAK(1)-MQVLKR(5)	3	5.9956e-11	0.0181635	inter
	SMARCA4(405)-SMARCC1(608)	ATIELKALR(6)-TDIYSKK(6)	3	1.17969e-10	0.000636678	inter
	SMARCE1(189)-ARID2(275)	KLGINDIEGQR(1)-GEPYMSIQPAEDPDDYDDGFSMKHTATAR(23)	3	1.62545e-10	0.000221282	inter
	BRD7(545)-SMARCC1(615)	KLDETTR(1)-SKGASAGR(2)	3	1.72906e-09	0.000530569	inter
	SMARCC1(905)-SMARCD1(156)/SMARCC2(897)-SMARCD1(156)	SLVALLVETQMKK(12)-KLDQTIMR(1)	3	1.78664e-09	0.210913	inter
	ARID2(235)-SMARCD1(464)	DFVKFWK(4)-DLKTMTDVVGNPEEER(3)	3	2.12541e-09	0.0183562	inter
	ARID2(275)-SMARCC1(592)	KLGINDIEGQR(1)-EKPVDLQNFGLR(2)	3	2.57972e-09	1.27355e-06	inter
	ARID2(275)-SMARCC1(716)	KLGINDIEGQR(1)-VASAAAKAALEEFSR(7)	3	3.17096e-09	1.13782e-05	inter
	PHF10(241)-SMARCC1(588)	YKVLPTER(2)-SPQVPAAQQMLNFPEKNK(16)	3	3.69108e-09	0.00133317	inter
	SMARCD1(246)-ARID2(1716)	SSTKQPTVGGTSSTPR(4)-SLVIELDKDLYGPDNHLVEWHR(8)	3	1.61221e-07	0.115633	inter
	SMARCE1(258)-SMARCC1(925)	EKEALEQQR(2)-KFLESTDSFNNELKR(1)	3	1.89586e-07	0.0551656	inter
	BRD7(594)-SMARCC1(615)	EMHLAEQVTNNLKELAQQVTPGDIVSTYGVR(13)-SKGASAGR(2)	3	2.85642e-07	0.227594	inter
	SMARCC2(585)-SMARCC1(588)	SPQVPAAQQMLNFPEKNK(16)-KNVPSK(1)	3	3.12086e-07	0.00225376	inter
	SMARCD1(341)-SMARCC2(940)	QAFHMEQLKYAEMR(9)-EFVICDKYLQQIFESQR(7)	3	4.56666e-07	0.0134874	inter
	PHF10(241)-SMARCC2(568)	YKVLPTER(2)-EKPTDMQNFGLR(2)	3	3.09124e-06	0.00840023	inter
	SMARCE1(284)-SMARCC1(948)	QNFHMEQLKYAELR(9)-VEVDMEKIAAEIAQAEEQAR(7)	3	3.20376e-06	0.101654	inter
	SMARCA4(207)-BRD7(522)	LIALKAVTNFGVPVEVFDSEEAEIFQK(5)-GQPLPDHLQMAVQGKR(15)	3	2.70749e-05	0.0802843	inter
	ACTL6A(62)-ACTB(191)	DLTDYLMKILTER(8)-GKQGGPTYYIDTNALR(2)	2	1.8009e-18	1.4739e-05	inter
	ARID2(275)-SMARCC1(590)	KLGINDIEGQR(1)-NKEKPVDLQNFGLR(2)	2	2.05484e-13	9.02316e-07	inter
	PHF10(249)-SMARCC1(592)	TKVSSYPVALIPGQFQEYYK(2)-EKPVDLQNFGLR(2)	2	2.55286e-12	0.0249491	inter
	SMARCD1(232)-BRD7(323)	IVKESGGK(3)-KFSSFFK(1)	2	4.47326e-12	0.000208945	inter
	SMARCA4(455)-ARID2(1760)	DFTDEKEGPITK(6)-ITEKLEK(4)	2	6.03115e-12	0.00487436	inter
	SMARCC1(882)-SMARCE1(166)/SMARCC2(874)-SMARCE1(166)	AKHLAAVEER(2)-MEKGEPYMSIQPAEDPDDYDDGFSMK(3)	2	1.0165e-11	0.0206823	inter
	ARID2(275)-SMARCD1(435)	KLGINDIEGQR(1)-IHETIETINQLKTQR(12)	2	4.69465e-10	2.30897e-05	inter
	BRD7(323)-SMARCA4(405)	IVKESGGK(3)-ATIELKALR(6)	2	2.12379e-09	0.00446941	inter
	SMARCC1(639)-SMARCD1(101)/SMARCC2(617)-SMARCD1(101)	EWTEQETLLLLEALEMYKDDWNKVSEHVGSR(18)-KRPAPQQIQQVQQQAVQNR(1)	2	2.41518e-09	0.283953	inter
	SMARCC1(588)-PBRM1(1550)	DVHLSKEQESR(6)-SPQVPAAQQMLNFPEKNK(16)	2	4.47938e-09	0.0325656	inter
	SMARCD1(101)-SMARCE1(166)	KRPAPQQIQQVQQQAVQNR(1)-MEKGEPYMSIQPAEDPDDYDDGFSMK(3)	2	4.71e-09	0.0882027	inter
	SMARCD1(353)-ARID2(1760)	DFTDEKEGPITK(6)-MKFSEIPQR(2)	2	1.01554e-08	0.0263837	inter
	SMARCC2(718)-PBRM1(1564)	SKGAHTTMADALWR(2)-KVEEAAK(1)	2	1.39148e-08	0.000192585	inter
	SMARCD1(101)-SMARCA4(455)	ITEKLEK(4)-KRPAPQQIQQVQQQAVQNR(1)	2	6.20458e-08	0.154598	inter
	SMARCD1(464)-SMARCC1(592)	EKPVDLQNFGLR(2)-DLKTMTDVVGNPEEER(3)	2	1.27273e-07	0.00101437	inter
	PHF10(241)-SMARCC2(564)	YKVLPTER(2)-TPQQTSASQQMLNFPDKGK(17)	2	1.34013e-07	0.0388061	inter
	SMARCA4(461)-ARID2(1829)	EQEKDSEMLQ(4)-QQKIEQER(3)	2	1.59742e-07	0.177409	inter
	SMARCA4(405)-SMARCC1(590)	ATIELKALR(6)-NKEKPVDLQNFGLR(2)	2	1.6396e-07	0.00848849	inter
	ACTB(326)-SMARCA4(689)	EITALAPSTMKIK(11)-KIPDPDSDDVSEVDAR(1)	2	2.24397e-07	0.0047423	inter
	SMARCE1(228)-SMARCC1(880)	VEHEISEGNVATAAAAALASAATKAK(24)-MQVLKR(5)	2	2.52009e-07	0.348212	inter
	SMARCD1(101)-PBRM1(1439)	NLETAKK(6)-KRPAPQQIQQVQQQAVQNR(1)	2	1.27503e-06	0.0647858	inter
	BCL7A(15)-SMARCA4(499)	AKDDIKR(2)-IQKLTK(3)	2	1.4734e-06	0.0372544	inter
	ACTB(328)-SMARCA4(876)	IKIIAPPER(2)-WKYMIVDEGHR(2)	2	1.77781e-06	0.0541355	inter
	BRD7(497)-SMARCC2(718)	TLDTAKEMEITEVEPPGR(6)-KVEEAAK(1)	2	2.54103e-06	0.200446	inter
	SMARCE1(98)-ARID2(438)	IAKVEK(3)-LWEIGKIIGGMWR(6)	2	9.56427e-06	0.239127	inter
	SMARCC2(704)-SMARCC1(716)	VASAAAKAALEEFSR(7)-MKEEVPTALVEAHVR(2)	2	1.57232e-05	0.00419754	inter
	ACTL6A(135)-ARID2(1829)	EKLTELMFEHYNIPAFFLCK(2)-EQEKDSEMLQ(4)	2	1.73057e-05	0.0702484	inter
	SMARCA4(399)-SMARCC2(585)	TKATIELK(2)-KNVPSK(1)	2	2.4152e-05	0.0038948	inter
	BRD7(392)-SMARCA4(437)	LQSGVNTLQGFKEDKR(15)-RDTALETALNAKAYK(12)	2	4.22519e-05	0.687556	inter
	SMARCC2(592)-BRD7(594)	EMHLAEQVTNNLKELAQQVTPGDIVSTYGVR(13)-SKAAASATR(2)	2	9.2121e-05	0.349377	inter
	SMARCE1(85)-ARID2(438)	IAKVEK(3)-KVWDQVKASNPDLK(7)	2	0.000283215	0.176075	inter
	SMARCC1(740)-PBRM1(1562)	LPSHWLKSK(7)-KVQEAAR(1)	2	0.000337805	0.732595	inter
	SMARCC2(564)-SMARCC1(608)	TDIYSKK(6)-TPQQTSASQQMLNFPDKGK(17)	2	0.000343746	0.20451	inter
	SMARCC2(263)-SMARCC1(588)	SPQVPAAQQMLNFPEKNK(16)-WILDTDTFNEWMNEEDYEVNDDKNPVSR(23)	2	0.0228598	0.618236	inter
	ARID2(275)-SMARCC2(568)	KLGINDIEGQR(1)-EKPTDMQNFGLR(2)	1	8.26735e-15	0.000403803	inter
	ARID2(275)-BRD7(392)	KLGINDIEGQR(1)-LQSGVNTLQGFKEDKR(15)	1	2.0219e-11	0.0822011	inter
	ARID2(90)-SMARCB1(363)	SCSNAAFALKQYYLR(10)-NTGDADQWCPLLETLTDAEMEKK(22)	1	7.20512e-10	0.217683	inter
	ARID2(275)-SMARCC2(564)	KLGINDIEGQR(1)-TPQQTSASQQMLNFPDKGK(17)	1	9.44739e-10	0.106217	inter
	SMARCD1(101)-ARID2(522)	AVVAQHVAPPPGIVEIDSEKFACQWLNAHFEVNPDCSVSR(20)-KRPAPQQIQQVQQQAVQNR(1)	1	1.26549e-09	0.0133065	inter
	SMARCD1(101)-ARID2(555)	AEMYSEYLSTCSKLAR(13)-KRPAPQQIQQVQQQAVQNR(1)	1	1.32837e-09	0.121751	inter
	BCL7A(19)-SMARCA4(496)	AKDDIKR(6)-SVTGKIQK(5)	1	2.87611e-09	0.456016	inter
	SMARCB1(13)-ACTL6A(379)	LKLIANNTTVER(2)-TFGQKPVK(5)	1	2.9014e-08	0.0462161	inter
	SMARCE1(228)-SMARCC2(872)	DIGEGNLSTAAAAALAAAAVKAK(21)-MQVLKR(5)	1	4.16868e-08	0.512923	inter
	SMARCD1(464)-SMARCC1(590)	NKEKPVDLQNFGLR(2)-DLKTMTDVVGNPEEER(3)	1	6.095e-08	0.172473	inter
	BRD7(182)-PBRM1(1562)	HPMDFSTMKEK(9)-LPSHWLKSK(7)	1	7.09452e-08	0.407154	inter
	SMARCC2(564)-SMARCC1(592)	EKPVDLQNFGLR(2)-TPQQTSASQQMLNFPDKGK(17)	1	3.89984e-07	0.0984701	inter
	SMARCA4(461)-ARID2(1760)	DFTDEKEGPITK(6)-QQKIEQER(3)	1	6.35572e-07	0.0481782	inter
	SMARCC2(694)-SMARCC1(740)	KVQEAAR(1)-VASAAAKSALEEFSK(7)	1	1.05702e-06	0.0297314	inter
	PHF10(241)-SMARCC1(592)	YKVLPTER(2)-EKPVDLQNFGLR(2)	1	1.43845e-06	0.0330406	inter
	SMARCC1(716)-SMARCC2(718)	VASAAAKAALEEFSR(7)-KVEEAAK(1)	1	1.44757e-06	0.158686	inter
	SMARCE1(92)-ARID2(438)	IAKVEK(3)-ASNPDLKLWEIGK(7)	1	1.56926e-06	0.18098	inter
	PBRM1(1520)-SMARCC1(644)/PBRM1(1520)-SMARCC2(622)	LLHSEAYLKYIEGLSAESNSISK(9)-EWTEQETLLLLEALEMYKDDWNKVSEHVGSR(23)	1	1.75798e-06	0.566562	inter
	SMARCD1(464)-SMARCC2(564)	TPQQTSASQQMLNFPDKGK(17)-DLKTMTDVVGNPEEERR(3)	1	2.75775e-06	0.392083	inter
	BCL7A(218)-ACTL6A(303)	LKIPEGLFDPSNVK(2)-KMKLEASQQNSEEM(1)	1	3.11458e-06	0.270483	inter
	SMARCD1(101)-BRD7(497)	TLDTAKEMEITEVEPPGR(6)-KRPAPQQIQQVQQQAVQNR(1)	1	3.72138e-06	0.0385332	inter
	BRD7(119)-SMARCC1(644)/BRD7(119)-SMARCC2(622)	LDLPPEKPLTSSLAK(7)-EWTEQETLLLLEALEMYKDDWNKVSEHVGSR(23)	1	4.08611e-06	0.743032	inter
	BRD7(522)-SMARCC1(740)	LIALKAVTNFGVPVEVFDSEEAEIFQK(5)-KVQEAAR(1)	1	1.09889e-05	0.0255965	inter
	SMARCC1(882)-SMARCE1(92)/SMARCC2(874)-SMARCE1(92)	AKHLAAVEER(2)-ASNPDLKLWEIGK(7)	1	1.27725e-05	0.146809	inter
	ARID2(228)-PHF10(249)	EKTDRDFVK(2)-TKVSSYPVALIPGQFQEYYK(2)	1	1.44264e-05	0.182818	inter
	SMARCA4(399)-SMARCC1(592)	TKATIELK(2)-EKPVDLQNFGLR(2)	1	2.17554e-05	0.094439	inter
	SMARCD1(156)-ARID2(581)	TVFPNHTVKR(9)-KLDQTIMR(1)	1	2.63829e-05	0.466272	inter
	ARID2(275)-BRD7(389)	KLGINDIEGQR(1)-LQSGVNTLQGFKEDKR(12)	1	2.88245e-05	0.701954	inter
	SMARCC2(568)-PBRM1(1534)	YIEGLSAESNSISKWDQTLAAR(14)-EKPTDMQNFGLR(2)	1	4.70683e-05	0.53176	inter
	SMARCB1(45)-SMARCA4(499)	IQKLTK(3)-GSLYKR(5)	1	5.68361e-05	0.776494	inter
	SMARCE1(98)-SMARCD1(156)	KLDQTIMR(1)-LWEIGKIIGGMWR(6)	1	6.50552e-05	0.724602	inter
	SMARCD1(124)-BRD7(395)	NKVTPVLYLNYGPYSSYAPHYDSTFANISK(2)-NHNAKK(5)	1	7.03283e-05	0.48649	inter
	SMARCC1(905)-SMARCD1(423)/SMARCC2(897)-SMARCD1(423)	SLVALLVETQMKK(12)-TQMNSFLLSTASQQEIATLDNKIHETIETINQLK(22)	1	8.11455e-05	0.310679	inter
	SMARCA4(405)-SMARCC2(568)	ATIELKALR(6)-EKPTDMQNFGLR(2)	1	9.40581e-05	0.706041	inter
	BRD7(389)-SMARCD1(464)	LQSGVNTLQGFKEDKR(12)-DLKTMTDVVGNPEEER(3)	1	9.49801e-05	0.472196	inter
	SMARCC2(590)-BRD7(594)	EMHLAEQVTNNLKELAQQVTPGDIVSTYGVR(13)-NVPSKSK(5)	1	0.000141425	0.133472	inter
	SMARCA4(405)-SMARCC2(590)	ATIELKALR(6)-NVPSKSK(5)	1	0.000233896	0.359415	inter
	SMARCE1(98)-BRD7(328)	ESGGKLTR(5)-LWEIGKIIGGMWR(6)	1	0.00046704	0.346722	inter
	SMARCA4(399)-SMARCC2(568)	TKATIELK(2)-EKPTDMQNFGLR(2)	1	0.00324834	0.694092	inter
	SMARCC2(151)-PBRM1(969)	TYSQDCSFKNSMYHVGDYVYVEPAEANLQPHIVCIER(9)-PNIFLCPEIEPKLLGK(12)	1	0.00687636	0.78824	inter
	ACTL6A(238)-ACTB(315)	MQKEITALAPSTMK(3)-EGSPANWKR(8)	1	0.00831276	0.663917	inter
	SMARCE1(79)-ARID2(581)	TVFPNHTVKR(9)-KVWDQVK(1)	1	0.440573	5.81703e-08	inter
	SMARCC1(183)-PBRM1(475)	VLKLQQVMQAK(3)-LANKLK(4)	1	0.469136	0.00133942	inter
PBAF-histone	H2A(96)-SMARCB1(363)	NDEELNKLLGR(7)-NTGDADQWCPLLETLTDAEMEKK(22)	5	1.11707e-10	5.49737e-05	inter
	ARID2(66)-H2A(119)	VSEKNQWGEIVEEFNFPR(4)-VTIAQGGVLPNIQAVLLPKK(19)	4	4.34732e-10	0.00312893	inter
	ARID2(15)-H2A(119)	KGLAFLDELR(1)-VTIAQGGVLPNIQAVLLPKK(19)	3	3.1521e-25	5.35945e-05	inter
	H3(28)-PBRM1(1196)	KSAPATGGVK(1)-IEKVWVR(3)	2	3.68904e-10	0.0268446	inter
	H3(28)-SMARCA4(1492)	KSAPATGGVK(1)-KELPEYYELIR(1)	3	1.17993e-10	0.000141425	inter
	BCL7A(15)-H2B(109)	AKDDIKR(2)-LLLPGELAKHAVSEGTK(9)	3	2.43284e-06	0.0118394	inter
	H2A(119)-SMARCA4(1492)	VTIAQGGVLPNIQAVLLPKK(19)-KELPEYYELIR(1)	2	1.38054e-17	7.1952e-05	inter
	H3(19)-PBRM1(1196)	KQLATK(1)-IEKVWVR(3)	2	2.19025e-08	0.00115555	inter
	H2B(109)-SMARCA4(1365)	LLLPGELAKHAVSEGTK(9)-LTCEEEEEKMFGR(9)	2	1.72404e-07	0.133616	inter
	H4(13)-SMARCA4(1122)	GLGKGGAK(4)-GFKYLR(3)	2	1.06195e-06	0.308146	inter
	H3(19)-SMARCA4(835)	KQLATK(1)-VSYKGSPAAR(4)	2	4.37862e-06	0.0131501	inter
	H3(28)-SMARCA4(852)	KSAPATGGVK(1)-SGKFNVLLTTYEYIIK(3)	2	5.27231e-06	0.204006	inter
	H2B(109)-SMARCA4(1026)	LLLPGELAKHAVSEGTK(9)-GVLLTDGSEKDKK(12)	2	0.000678795	0.431679	inter
	H3(19)-PBRM1(225)	KQLATK(1)-VQYPDYYAIIKEPIDLK(11)	2	7.42794e-06	0.2355	inter
	H3(28)-PBRM1(225)	KSAPATGGVK(1)-VQYPDYYAIIKEPIDLK(11)	1	1.36578e-11	0.000358906	inter
	H3(28)-SMARCA4(835)	KSAPATGGVK(1)-VSYKGSPAAR(4)	1	9.03573e-09	0.167963	inter
	BCL7A(19)-H2B(121)	AKDDIKR(6)-AVTKYTSSK(4)	1	1.49004e-08	0.0536429	inter
	SMARCC2(101)-H2B(109)	LLLPGELAKHAVSEGTK(9)-FKSDQGWR(2)	1	3.77693e-07	0.201477	inter
	H2A(96)-SMARCA4(1375)	NDEELNKLLGR(7)-KEVDYSDSLTEK(1)	3	1.32861e-11	2.9119e-06	inter
	H2B(109)-SMARCB1(363)	LLLPGELAKHAVSEGTK(9)-NTGDADQWCPLLETLTDAEMEKK(22)	1	6.48388e-06	0.603211	inter
	H3(5)-SMARCA4(867)	TKQTAR(2)-DKHILAK(2)	1	2.29763e-05	0.103993	inter
	H3(19)-SMARCA4(867)	KQLATK(1)-DKHILAK(2)	1	0.000447796	0.0233163	inter
Histone	H2B(58)-H3(65)	QVHPDTGISSKAMGIMNSFVNDIFER(11)-KLPFQR(1)	15	2.36307e-11	0.0183118	inter
	H2B(35)-H2A(37)	KGNYAER(1)-KESYSVYVYK(1)	4	2.30049e-07	0.014017	inter
	H2A(119)-H3(123)	VTIAQGGVLPNIQAVLLPKK(19)-RVTIMPKDIQLAR(7)	3	5.73081e-13	0.00435711	inter
	H2B(35)-H4(92)	KESYSVYVYK(1)-TVTAMDVVYALKR(12)	3	7.30423e-11	0.0293416	inter
	H4(78)-H3(80)	EIAQDFKTDLR(7)-DAVTYTEHAKR(10)	3	4.3718e-07	0.485152	inter
	H2A(96)-H2B(109)	NDEELNKLLGR(7)-LLLPGELAKHAVSEGTK(9)	3	2.63054e-05	0.184643	inter
	H3(80)-H2B(109)	LLLPGELAKHAVSEGTK(9)-EIAQDFKTDLR(7)	2	3.0052e-08	0.073457	inter
	H4(45)-H2A(119)	VTIAQGGVLPNIQAVLLPKK(19)-RGGVKR(5)	1	3.31924e-05	0.789187	inter
	H3(57)-H2A(119)	VTIAQGGVLPNIQAVLLPKK(19)-YQKSTELLIR(3)	1	4.15668e-05	0.725145	inter
	H2B(86)-H4(92)	LAHYNKR(6)-TVTAMDVVYALKR(12)	1	0.000266466	0.553774	inter
	H2A(37)-H2B(86)	KGNYAER(1)-LAHYNKR(6)	1	0.00133201	0.684771	inter
