# Supplementary material for: Structure of nucleosome-bound human PBAF complex
Source: Nat Commun. 2022 Dec 10;13:7644. doi: 10.1038/s41467-022-34859-5 (PMC9741621; doi:10.1038/s41467-022-34859-5)
Supplement: Supplementary file 7 — Supplementary Data 2 [file 41467_2022_34859_MOESM7_ESM.xlsx]

## Sheet: Sheet1
Protein	Protein Group	Peptide	PTM	Mean area of acetylated nucleosome
H3	H3 (9-17)	R.K(+42.01)STGGK(+42.01)APR.K	K9ac, K14ac	1.84333e+07
		R.KSTGGK(+42.01)APR.K	K14ac	5.53667e+08
		R.KSTGGKAPR.K	non-acetylated	0
	H3 (10-17)	K.STGGK(+42.01)APR.K	K14ac	37340
		K.STGGKAPR.K	non-acetylated	0
	H3 (27-40)	R.K(+42.01)SAPATGGVKKPHR.Y	K27ac	1260200
		R.K(+42.01)SAPATGGVK(+42.01)KPHR.Y	K27ac, K36ac	47600000
		R.K(+42.01)SAPATGGVK(+42.01)K(+42.01)PHR.Y	K27ac, K36ac, K37ac	27700
		R.KSAPATGGVK(+42.01)K(+42.01)PHR.Y	K36ac, K37ac	2801540
		R.KSAPATGGVK(+42.01)KPHR.Y	K36ac	5.24333e+06
		R.KSAPATGGVKK(+42.01)PHR.Y	K37ac	10700
		R.KSAPATGGVKKPHR.Y	non-acetylated	1.60967e+07
	H3 (28-40)	K.SAPATGGVK(+42.01)KPHR.Y	K36ac	6.02233e+06
		K.SAPATGGVKKPHR.Y	non-acetylated	45700000
	H3 (54-64)	R.YQK(+42.01)STELLIRK.L	K56ac	12200
		R.YQKSTELLIRK.L	non-acetylated	5970
	H3 (116-128)	K.RVTIMPK(+42.01)DIQLAR.R	K122ac	513350
		K.RVTIMPKDIQLAR.R	non-acetylated	0
		K.RVTIM(+15.99)PKDIQLAR.R	non-acetylated	307600
	H3 (116-128)	R.VTIM(+15.99)PK(+42.01)DIQLAR.R	K122ac	24600
		R.VTIMPK(+42.01)DIQLAR.R	K122ac	57300
		R.VTIM(+15.99)PKDIQLAR.R	non-acetylated	1.37633e+06
		R.VTIMPKDIQLAR.R	non-acetylated	113435
H2B	H2B (1-11）	M(+15.99)PEPAK(+42.01)SAPAPK.K	K5ac	3520
		MPEPAK(+42.01)SAPAPK.K	K5ac	4280
		M.PEPAK(+42.01)SAPAPK.K	K5ac	67800
		M.PEPAKSAPAPK.K	non-acetylated	40900
	H2B (6-15）	K.SAPAPK(+42.01)K(+42.01)GSK.K	K11ac, K12ac	2470000
		K.SAPAPK(+42.01)KGSK.K	K11ac	1303000
		K.SAPAPKKGSK.K	non-acetylated	30100
	H2B (16-23)	K.KAVTK(+42.01)AQK.K	K20ac	3160000
		K.KAVTKAQK.K	non-acetylated	0
	H2B (16-24)	K.KAVTK(+42.01)AQKK.D	K20ac	7014000
		K.KAVTKAQKK.D	non-acetylated	0
	H2B (17-23)	K.AVTK(+42.01)AQK.K	K20ac	6.48333e+06
		K.AVTKAQK.K	non-acetylated	2042000
	H2B (17-24)	K.AVTK(+42.01)AQKK.D	K20ac	2.36433e+07
		K.AVTKAQKK.D	non-acetylated	0
	H2B (109-120)	K.HAVSEGTK(+42.01)AVTK.Y	K116ac	837500
		K.HAVSEGTKAVTK.Y	non-acetylated	88100
H4	H4 (6-17）	K.GGK(+42.01)GLGK(+42.01)GGAKR.H	K8ac, K12ac	1565000
		K.GGK(+42.01)GLGKGGAKR.H	K8ac	693000
		K.GGKGLGK(+42.01)GGAKR.H	K12ac	26385
		K.GGKGLGKGGAKR.H	non-acetylated	0
	H4 (9-17）	K.GLGK(+42.01)GGAK(+42.01)R.H	K12ac, K16ac	943333
		K.GLGK(+42.01)GGAKR.H	K12ac	2950000
		K.GLGKGGAKR.H	non-acetylated	2085000
	H4 (68-79）	R.DAVTYTEHAK(+42.01)RK.T	K77ac	238000
		R.DAVTYTEHAKRK.T	non-acetylated	4.74727e+06
